# Supplementary material for: The Effect of Acute Oral Galactose Administration on the Redox System of the Rat Small Intestine
Source: Antioxidants (Basel). 2021 Dec 24;11(1):37. doi: 10.3390/antiox11010037 (PMC8773155; doi:10.3390/antiox11010037)
Supplement: Supplementary file 1 [file antioxidants-11-00037-s001.zip]

Archive with 1 entries (1 files):
- antioxidants-1495961-supplementary.pdf
